# Supplementary material for: Vascular Deletion of HDAC6 Ameliorates Diabetic Retinal Microangiopathy and Diabetic Retinopathy in an Experimental Model of Type 1 Diabetes
Source: Cells. 2026 Jul 10;15(14):1244. doi: 10.3390/cells15141244 (PMC13406370; doi:10.3390/cells15141244)
Supplement: Supplementary file 1 [file cells-15-01244-s001.zip]

Archive with 1 entries (1 files):
- cells-4342199-supplementary.pdf
